# Supplementary material for: Pentachlorophenol has significant adverse effects on hematopoietic and immune system development in zebrafish (Danio rerio)
Source: PLoS One. 2022 Mar 25;17(3):e0265618. doi: 10.1371/journal.pone.0265618 (PMC8956169; doi:10.1371/journal.pone.0265618)
Supplement: S1 File — (XLSX) [file pone.0265618.s002.xlsx]

## Sheet: Figure 5A
0 hpf
0	25	50	75	100					< 0.001 ? If yes, then use ***
96	67	21	0	0		0ug/L compared to 25 ug/L	8.13549e-07	****	y
76	33	9	0	0		0ug/L compared to 50 ug/L	8.54612e-16	****	y
67	52	23	0	0		0ug/L compared to 75 ug/L	1.99769e-15	****	y
54	43	0	0	0		0ug/L compared to 100 ug/L	1.99769e-15	****	y
46	50	0	0	0
52	35	0	0	0
108	22	0	0	0
74	50	0	0	0
68	64	0	0	0
80	0	0	0	0
80	0	0	0	0
77	0	0	0	0
44	0	0	0	0
78	0	0	0	0
82	0	0	0	0
60	0	0	0	0
62	0	0	0	0
42	0	0	0	0
87	0	0	0	0
56	0	0	0	0
49		0	0	0
39		0	0	0
67		0	0	0
62		0	0	0
67		0	0	0
57			0	0
48			0	0
84			0	0
70			0	0
0			0	0
0			0	0
			0	0
			0	0
			0	0
			0	0
			0	0
			0	0
			0	0
			0	0
			0	0
			0	0
			0	0
			0	0
			0	0
			0	0
			0	0
			0	0
			0	0
			0	0
			0	0
			0	0
			0	0
			0	0
			0	0
			0	0
			0	0
			0	0
			0	0
			0	0
			0	0
			0	0
			0	0
			0	0
			0	0
			0	0
			0	0
				0
				0
				0
				0
				0
				0
				0
				0

## Sheet: Figure 5B
24 hpf
0	25	50	75	100					< 0.001 ? If yes, then use ***
77	34	56	13	12		0ug/L compared to 25 ug/L	0.000418978	**	y
53	56	19	22	24		0ug/L compared to 50 ug/L	5.71384e-08	****	y
90	40	60	22	0		0ug/L compared to 75 ug/L	1.10579e-10	****	y
95	76	34	23	0		0ug/L compared to 100 ug/L	5.05194e-11	****	y
88	45	18	34	0
66	25	29	0	0
30	65	30	0	0
20	30	0	0	0
40	24	0	0	0
20	3	0	0	0
51	63	0	0	0
55	56	0	0	0
60	54	0	0	0
72	39	0	0	0
130	52	0	0	0
57	32	0	0	0
89	0	0	0	0
106	0	0	0	0
62	0	0	0	0
70	0	0	0	0
82	0	0	0	0
98	0	0	0	0
58	0	0	0	0
49	0	0	0	0
84	0		0	0
49	0		0	0
60	0		0	0
63	0		0	0
74			0	0
57			0	0
0			0	0
0			0	0
0			0	0
0			0	0
0			0	0
0			0	0
0			0	0
0			0	0
			0	0
			0	0
			0	0
			0	0
			0	0
			0	0
			0	0
			0	0
				0
				0
				0
				0

## Sheet: Figure 5C
48 hpf
0	25	50	75	100					< 0.001 ? If yes, then use ***
138	121	147	61	21		0ug/L compared to 25 ug/L	0.000883773	*	y
128	100	86	63	62		0ug/L compared to 50 ug/L	1.40154e-08	****	y
124	120	89	88	24		0ug/L compared to 75 ug/L	1.70074e-15	****	y
98	85	97	120	52		0ug/L compared to 100 ug/L	1.92995e-12	****	y
169	149	65	80	36
92	155	114	75	110
103	91	68	60	112
136	128	85	0	102
112	50	75	0	119
109	59	118	0	112
91	73	49	0	81
86	61	27	0	0
132	74	23	0	0
108	43	74	0	0
74	68	54	0	0
95	80	117	0	0
90	94	63	0	0
99	88	62	0	0
58	65	0	0	0
94	63	0	0	0
89	63	0	0	0
94	39	0	0	0
66	61	0	0	0
73	58	0	0	0
78	68	0	0	0
87	36	0	0	0
70	28	0	0	0
72	13	0	0	0
44	93	0	0	0
111	46	0	0	0
69	75	0	0	0
60	20	0	0	0
125	91	0	0	0
86	105	0	0	0
112	77	0	0	0
127	99	0	0	0
82	64	0	0	0
46	126	0	0	0
90	77	0	0	0
121	83	0	0	0
122	13	0	0	0
0	0	0	0	0
0	0	0	0	0
0	0	0	0	0
0	0	0	0	0
0	0	0	0	0
0	0	0
	0
	0
	0
	0
	0
	0
	0
	0
	0

## Sheet: Figure 5D
72 hpf
0	25	50	75	100					< 0.001 ? If yes, then use ***
169	100	84	130	49		0ug/L compared to 25 ug/L	0.000204911	***	y
162	102	115	58	89		0ug/L compared to 50 ug/L	6.97345e-07	****	y
124	48	121	81	90		0ug/L compared to 75 ug/L	6.95389e-12	****	y
150	88	119	87	50		0ug/L compared to 100 ug/L	7.13795e-16	****	y
165	90	98	100	66
50	116	60	57	56
80	91	83	83	69
115	121	99	107	0
134	78	48	78	0
127	55	92	70	0
142	60	63	80	0
170	99	66	74	0
80	65	99	0	0
111	80	55	0	0
96	46	29	0	0
178	96	78	0	0
89	57	50	0	0
160	87	60	0	0
70	83	80	0	0
100	72	44	0	0
94	60	42	0	0
140	79	37	0	0
115	74	65	0	0
150	123	0	0	0
80	80	0	0	0
134	73	0	0	0
90	60	0	0	0
82	35	0	0	0
94	45	0	0	0
93	100	0	0	0
80	28	0	0	0
138	55	0	0	0
120	108	0	0	0
99	0	0	0	0
156	0	0	0	0
95	0	0	0	0
108	0	0	0	0
93	0	0	0	0
80	0	0	0	0
75	0	0	0	0
70	0	0	0	0
104	0	0	0	0
153	0	0	0	0
90	0		0	0
0	0		0	0
0	0		0	0
0	0		0	0
0			0	0
0			0	0
0			0	0
0				0
0				0
0				0
0				0
0				0

## Sheet: Figure 6
0 hpf				24 hpf
runx1				runx1
0	25	50		0	25	50
1	5.54522e-05	0.00387928		1	0.142595	0.00955184
1	0.00364466	3.55e-05		1	0.000750427	0.00319493
1	0.0107464	0.20166		1	0.281265	0.140632
1	0.482968	0.31864		1	0.231562	0.167241
1	0	0.00494436		1	0	0
1	0.463294	0.301452		1	0	0.301452
0 compared to 25ug/L	0.000374468	***		0 compared to 25ug/L	1.24885e-05	***
0 compared to 50ug/L	3.67745e-05	***		0 compared to 50ug/L	9.66829e-06	***
0 hpf				24 hpf
cmyb				cmyb
0	25	50		0	25	50
1	0	0		1	0	0
1	0.594603	0.586418		1	0.702222	0.090246
1	0.447513	0.373712		1	0.668964	0.076947
1	0.176777	0.149685		1	0.570382	0.346277
1	0.222226	0.156052		1	0.384219	0.376312
				1	0.171943	0.0947323
0 compared to 25ug/L	0.00244241	**		0 compared to 25ug/L	0.0039876	**
0 compared to 50ug/L	0.0018807	**		0 compared to 50ug/L	4.70593e-05	***
									* p<0.05
0 hpf				24 hpf					** p<0.005
cd41				cd41					*** p<0.001
0	25	50		0	25	50
1	0	0		1	0	0
1	0.346277	0.246558		1	0.773782	0.060371
1	0.447513	0.373712		1	0.31864	0.08362
1	0.0703162	0.0665231		1	0	0
0 compared to 25ug/L	0.00531053	*		0 compared to 25ug/L	0.028531	*
0 compared to 50ug/L	0.00230573	**		0 compared to 50ug/L	2.38082e-05	***
